# Supplementary material for: Exploring Parent-Driven Determinants of COVID-19 Vaccination in Indigenous Children: Insights from a National Survey
Source: Vaccines (Basel). 2025 Jan 28;13(2):132. doi: 10.3390/vaccines13020132 (PMC11860257; doi:10.3390/vaccines13020132)
Supplement: Supplementary file 1 [file vaccines-13-00132-s001.zip]

Archive with 1 entries (1 files):
- vaccines-3390274-supplementary_Final.pdf
